# Supplementary material for: Electrochemistry of Flavonoids
Source: Molecules. 2023 Nov 16;28(22):7618. doi: 10.3390/molecules28227618 (PMC10674230; doi:10.3390/molecules28227618)
Supplement: Supplementary file 1 [file molecules-28-07618-s001.zip]

Archive with 1 entries (1 files):
- molecules-2713112-supplementary.pdf
